# Supplementary material for: On the genus Flexicrurum Tong & Li, 2007 (Araneae, Psilodercidae) from Hainan Island, China
Source: Zookeys. 2019 Jun 13;855:15–30. doi: 10.3897/zookeys.855.34383 (PMC6586715; doi:10.3897/zookeys.855.34383)
Supplement: XML Treatment for Flexicrurum [file zookeys.855.34383-treatment1.xml]

<!DOCTYPE tp:taxon-treatment
  PUBLIC "-//TaxonX//DTD Taxonomic Treatment Publishing DTD v0 20100105//EN" "tax-treatment-NSO.dtd">
<tp:taxon-treatment xmlns:tp="http://www.plazi.org/taxpub"><tp:treatment-meta><kwd-group><label>Taxon classification</label><kwd><named-content xmlns:xlink="http://www.w3.org/1999/xlink" content-type="kingdom">Animalia</named-content></kwd><kwd><named-content xmlns:xlink="http://www.w3.org/1999/xlink" content-type="order">Araneae</named-content></kwd><kwd><named-content xmlns:xlink="http://www.w3.org/1999/xlink" content-type="family">Ochyroceratidae</named-content></kwd></kwd-group><mixed-citation publication-type="journal"><person-group><name><surname>Chang</surname><given-names>Wan-Jin</given-names></name><name><surname>Li</surname><given-names>Fengyuan</given-names></name><name><surname>Li</surname><given-names>Shuqiang</given-names></name></person-group><article-title>On the genus <italic><tp:taxon-name><tp:taxon-name-part taxon-name-part-type="genus" reg="Flexicrurum">Flexicrurum</tp:taxon-name-part></tp:taxon-name></italic> Tong &amp; Li, 2007 (<tp:taxon-name><tp:taxon-name-part taxon-name-part-type="order">Araneae</tp:taxon-name-part></tp:taxon-name>, <tp:taxon-name><tp:taxon-name-part taxon-name-part-type="family">Psilodercidae</tp:taxon-name-part></tp:taxon-name>) from Hainan Island, China</article-title><source>Zookeys</source><day>13</day><month>6</month><year>2019</year><volume>855</volume><fpage>15</fpage><lpage>30</lpage><pub-id pub-id-type="doi">10.3897/zookeys.855.34383</pub-id></mixed-citation></tp:treatment-meta><tp:nomenclature><label>Genus</label><tp:taxon-name>
              <tp:taxon-name-part taxon-name-part-type="genus" reg="Flexicrurum">Flexicrurum</tp:taxon-name-part>
            </tp:taxon-name><tp:taxon-authority>Tong &amp; Li, 2007</tp:taxon-authority></tp:nomenclature><tp:treatment-sec sec-type="type species" id="SECID0ECKAC"><title>Type species.</title><p><italic><tp:taxon-name><tp:taxon-name-part taxon-name-part-type="genus" reg="Flexicrurum">Flexicrurum</tp:taxon-name-part><tp:taxon-name-part taxon-name-part-type="species" reg="flexicrurum">flexicrurum</tp:taxon-name-part></tp:taxon-name></italic> Tong &amp; Li, 2007 from China, Hainan Island, Wuzhishan, Wuzhishan City, 16.IV.2005 (<named-content xmlns:xlink="http://www.w3.org/1999/xlink" content-type="dwc:institutional_code" xlink:type="simple">IZCAS</named-content>).</p><!--PageBreak --></tp:treatment-sec><tp:treatment-sec sec-type="Emended diagnosis" id="SECID0EZKAC"><title>Emended diagnosis.</title><p><italic><tp:taxon-name><tp:taxon-name-part taxon-name-part-type="genus" reg="Flexicrurum">Flexicrurum</tp:taxon-name-part></tp:taxon-name></italic> Tong &amp; Li, 2007, resembles <italic><tp:taxon-name><tp:taxon-name-part taxon-name-part-type="genus" reg="Althepus">Althepus</tp:taxon-name-part></tp:taxon-name></italic> Thorell, 1898, and <italic><tp:taxon-name><tp:taxon-name-part taxon-name-part-type="genus" reg="Leclercera">Leclercera</tp:taxon-name-part></tp:taxon-name></italic> Deeleman-Reinhold, 1995. However, <italic><tp:taxon-name><tp:taxon-name-part taxon-name-part-type="genus" reg="Flexicrurum">Flexicrurum</tp:taxon-name-part></tp:taxon-name></italic> can be differentiated by the combination of the following characteristics: 1) the tibia of the male palp is strongly rotated inward (vs absence of rotated male palpal tibia in <italic><tp:taxon-name><tp:taxon-name-part taxon-name-part-type="genus" reg="Althepus">Althepus</tp:taxon-name-part></tp:taxon-name></italic> and <italic><tp:taxon-name><tp:taxon-name-part taxon-name-part-type="genus" reg="Leclercera">Leclercera</tp:taxon-name-part></tp:taxon-name></italic>); 2) presence of a slender bulbal apophysis (vs absence of slender bulbal apophysis in <italic><tp:taxon-name><tp:taxon-name-part taxon-name-part-type="genus" reg="Althepus">Althepus</tp:taxon-name-part></tp:taxon-name></italic> and <italic><tp:taxon-name><tp:taxon-name-part taxon-name-part-type="genus" reg="Leclercera">Leclercera</tp:taxon-name-part></tp:taxon-name></italic>); 3) cymbium with a strong lateral protrusion (vs cymbium with slightly tilted protrusion in <italic><tp:taxon-name><tp:taxon-name-part taxon-name-part-type="genus" reg="Althepus">Althepus</tp:taxon-name-part></tp:taxon-name></italic> and <italic><tp:taxon-name><tp:taxon-name-part taxon-name-part-type="genus" reg="Leclercera">Leclercera</tp:taxon-name-part></tp:taxon-name></italic>); 4) cymbium bearing a one- or two-bulge posterolateral cymbial apophysis (vs cymbium with lateral lanceolate or hook-shaped, spine like apophysis in <italic><tp:taxon-name><tp:taxon-name-part taxon-name-part-type="genus" reg="Althepus">Althepus</tp:taxon-name-part></tp:taxon-name></italic>; cymbium with retrolateral apophysis in <italic><tp:taxon-name><tp:taxon-name-part taxon-name-part-type="genus" reg="Leclercera">Leclercera</tp:taxon-name-part></tp:taxon-name></italic>); 5) absence of promarginal cheliceral teeth (vs 1–2 promarginal cheliceral teeth in <italic><tp:taxon-name><tp:taxon-name-part taxon-name-part-type="genus" reg="Althepus">Althepus</tp:taxon-name-part></tp:taxon-name></italic> and <italic><tp:taxon-name><tp:taxon-name-part taxon-name-part-type="genus" reg="Leclercera">Leclercera</tp:taxon-name-part></tp:taxon-name></italic>); 6) embolus distinctly short (vs embolus long and slender in <italic><tp:taxon-name><tp:taxon-name-part taxon-name-part-type="genus" reg="Althepus">Althepus</tp:taxon-name-part></tp:taxon-name></italic> and <italic><tp:taxon-name><tp:taxon-name-part taxon-name-part-type="genus" reg="Leclercera">Leclercera</tp:taxon-name-part></tp:taxon-name></italic>); 7) internal endogyne with the presence of a distinct vertical duct medially bearing different structures of spermathecae (vs absence of the vertical duct in <italic><tp:taxon-name><tp:taxon-name-part taxon-name-part-type="genus" reg="Althepus">Althepus</tp:taxon-name-part></tp:taxon-name></italic> and <italic><tp:taxon-name><tp:taxon-name-part taxon-name-part-type="genus" reg="Leclercera">Leclercera</tp:taxon-name-part></tp:taxon-name></italic>).</p></tp:treatment-sec><tp:treatment-sec sec-type="Composition" id="SECID0E4OAC"><title>Composition.</title><p><italic><tp:taxon-name><tp:taxon-name-part taxon-name-part-type="genus" reg="Flexicrurum">Flexicrurum</tp:taxon-name-part><tp:taxon-name-part taxon-name-part-type="species" reg="flexicrurum">flexicrurum</tp:taxon-name-part></tp:taxon-name></italic> Tong &amp; Li, 2007, <italic><tp:taxon-name><tp:taxon-name-part taxon-name-part-type="genus" reg="Flexicrurum">F.</tp:taxon-name-part><tp:taxon-name-part taxon-name-part-type="species" reg="longispina">longispina</tp:taxon-name-part></tp:taxon-name></italic> Tong &amp; Li, 2007, <italic><tp:taxon-name><tp:taxon-name-part taxon-name-part-type="genus" reg="Flexicrurum">F.</tp:taxon-name-part><tp:taxon-name-part taxon-name-part-type="species" reg="minutum">minutum</tp:taxon-name-part></tp:taxon-name></italic> Tong &amp; Li, 2007, <italic><tp:taxon-name><tp:taxon-name-part taxon-name-part-type="genus" reg="Flexicrurum">F.</tp:taxon-name-part><tp:taxon-name-part taxon-name-part-type="species" reg="qishi">qishi</tp:taxon-name-part></tp:taxon-name></italic> Li &amp; Li, sp. nov., <italic><tp:taxon-name><tp:taxon-name-part taxon-name-part-type="genus" reg="Flexicrurum">F.</tp:taxon-name-part><tp:taxon-name-part taxon-name-part-type="species" reg="wuzhishanense">wuzhishanense</tp:taxon-name-part></tp:taxon-name></italic> Li &amp; Li, sp. nov., and <italic><tp:taxon-name><tp:taxon-name-part taxon-name-part-type="genus" reg="Flexicrurum">F.</tp:taxon-name-part><tp:taxon-name-part taxon-name-part-type="species" reg="yangjiao">yangjiao</tp:taxon-name-part></tp:taxon-name></italic> Li &amp; Li, sp. nov.</p></tp:treatment-sec><tp:treatment-sec sec-type="distribution" id="SECID0EGBAE"><title>Distribution.</title><p>Hainan Island, China.</p></tp:treatment-sec></tp:taxon-treatment>
