# Supplementary material for: On the genus Flexicrurum Tong & Li, 2007 (Araneae, Psilodercidae) from Hainan Island, China
Source: Zookeys. 2019 Jun 13;855:15–30. doi: 10.3897/zookeys.855.34383 (PMC6586715; doi:10.3897/zookeys.855.34383)
Supplement: XML Treatment for Flexicrurum wuzhishanense [file zookeys.855.34383-treatment2.xml]

<!DOCTYPE tp:taxon-treatment
  PUBLIC "-//TaxonX//DTD Taxonomic Treatment Publishing DTD v0 20100105//EN" "tax-treatment-NSO.dtd">
<tp:taxon-treatment xmlns:tp="http://www.plazi.org/taxpub"><tp:treatment-meta><kwd-group><label>Taxon classification</label><kwd><named-content xmlns:xlink="http://www.w3.org/1999/xlink" content-type="kingdom">Animalia</named-content></kwd><kwd><named-content xmlns:xlink="http://www.w3.org/1999/xlink" content-type="order">Araneae</named-content></kwd><kwd><named-content xmlns:xlink="http://www.w3.org/1999/xlink" content-type="family">Ochyroceratidae</named-content></kwd></kwd-group><mixed-citation publication-type="journal"><person-group><name><surname>Chang</surname><given-names>Wan-Jin</given-names></name><name><surname>Li</surname><given-names>Fengyuan</given-names></name><name><surname>Li</surname><given-names>Shuqiang</given-names></name></person-group><article-title>On the genus <italic><tp:taxon-name><tp:taxon-name-part taxon-name-part-type="genus" reg="Flexicrurum">Flexicrurum</tp:taxon-name-part></tp:taxon-name></italic> Tong &amp; Li, 2007 (<tp:taxon-name><tp:taxon-name-part taxon-name-part-type="order">Araneae</tp:taxon-name-part></tp:taxon-name>, <tp:taxon-name><tp:taxon-name-part taxon-name-part-type="family">Psilodercidae</tp:taxon-name-part></tp:taxon-name>) from Hainan Island, China</article-title><source>Zookeys</source><day>13</day><month>6</month><year>2019</year><volume>855</volume><fpage>15</fpage><lpage>30</lpage><pub-id pub-id-type="doi">10.3897/zookeys.855.34383</pub-id></mixed-citation></tp:treatment-meta><tp:nomenclature><tp:taxon-name>
                <tp:taxon-name-part taxon-name-part-type="genus" reg="Flexicrurum">Flexicrurum</tp:taxon-name-part>
                <tp:taxon-name-part taxon-name-part-type="species" reg="wuzhishanense">wuzhishanense</tp:taxon-name-part>
                <object-id xmlns:xlink="http://www.w3.org/1999/xlink" content-type="zoobank" xlink:type="simple">http://zoobank.org/7295226A-D99A-458F-BAEB-1E536F77452D</object-id>
              </tp:taxon-name><tp:taxon-authority>Li &amp; Li</tp:taxon-authority><tp:taxon-status xmlns:xlink="http://www.w3.org/1999/xlink" xlink:type="simple">sp. nov.</tp:taxon-status><xref ref-type="fig" rid="F1">Figs 1</xref><xref ref-type="fig" rid="F2">, 2</xref><xref ref-type="fig" rid="F8">, 8A</xref><xref ref-type="fig" rid="F9">, 9</xref></tp:nomenclature><tp:treatment-sec sec-type="Types" id="SECID0EDKAE"><title>Types.</title><p><bold>Holotype</bold>: ♂ (<named-content xmlns:xlink="http://www.w3.org/1999/xlink" content-type="dwc:institutional_code" xlink:type="simple">IZCAS</named-content>), China, Hainan Island, Wuzhishan City, Shuiman Village, Wuzhishan, <named-content xmlns:xlink="http://www.w3.org/1999/xlink" content-type="dwc:verbatimCoordinates" xlink:type="simple"><named-content content-type="geo-json" specific-use="{&#34;type&#34;:&#34;Point&#34;,&#34;coordinates&#34;:[109.682110,18.903240]}" id="NCID0ETKAE" xlink:type="simple">18°54.1944'N, 109°40.9266'E</named-content></named-content>, 723 m, 31.III.2012, Chen Z. leg.; <bold>Paratype</bold>: 1♀ (<named-content xmlns:xlink="http://www.w3.org/1999/xlink" content-type="dwc:institutional_code" xlink:type="simple">IZCAS</named-content>), same data as holotype.</p></tp:treatment-sec><tp:treatment-sec sec-type="etymology" id="SECID0E6KAE"><title>Etymology.</title><p>The species name is an adjective referring to the type locality; the Chinese pinyin “wǔ zhǐ” means five fingers, and “shān” means mountain. The name is a graphic interpretation of contour of the mountain ranges with a striking resemblance to five fingers.</p></tp:treatment-sec><tp:treatment-sec sec-type="diagnosis" id="SECID0EELAE"><title>Diagnosis.</title><p><italic><tp:taxon-name><tp:taxon-name-part taxon-name-part-type="genus" reg="Flexicrurum">Flexicrurum</tp:taxon-name-part><tp:taxon-name-part taxon-name-part-type="species" reg="wuzhishanense">wuzhishanense</tp:taxon-name-part></tp:taxon-name></italic> sp. nov. strongly resembles <italic><tp:taxon-name><tp:taxon-name-part taxon-name-part-type="genus" reg="Flexicrurum">F.</tp:taxon-name-part><tp:taxon-name-part taxon-name-part-type="species" reg="qishi">qishi</tp:taxon-name-part></tp:taxon-name></italic> sp. nov. Males of <italic><tp:taxon-name><tp:taxon-name-part taxon-name-part-type="genus" reg="Flexicrurum">F.</tp:taxon-name-part><tp:taxon-name-part taxon-name-part-type="species" reg="wuzhishanense">wuzhishanense</tp:taxon-name-part></tp:taxon-name></italic> sp. nov. can be distinguished by a longer bulbal apophysis (Fig. <xref ref-type="fig" rid="F2">2D</xref>) (vs shorter bulbal apophysis in <italic><tp:taxon-name><tp:taxon-name-part taxon-name-part-type="genus" reg="Flexicrurum">F.</tp:taxon-name-part><tp:taxon-name-part taxon-name-part-type="species" reg="qishi">qishi</tp:taxon-name-part></tp:taxon-name></italic> sp. nov.), the bulbal apophysis which is further from embolus (Fig. <xref ref-type="fig" rid="F2">2B</xref>) (vs bulbal apophysis and embolus nearer each other (Fig. <xref ref-type="fig" rid="F6">6B</xref>), simple protruded conductor comprises only a single part (Fig. <xref ref-type="fig" rid="F2">2B</xref>) (vs a rather slender conductor comprising two parts, resembling a broken ring in <italic><tp:taxon-name><tp:taxon-name-part taxon-name-part-type="genus" reg="Flexicrurum">F.</tp:taxon-name-part><tp:taxon-name-part taxon-name-part-type="species" reg="qishi">qishi</tp:taxon-name-part></tp:taxon-name></italic> sp. nov. (Fig. <xref ref-type="fig" rid="F6">6A, B</xref>)), the bulb with scattered black spots (Fig. <xref ref-type="fig" rid="F2">2A</xref>) (vs absence of scattered black spots on bulb of <italic><tp:taxon-name><tp:taxon-name-part taxon-name-part-type="genus" reg="Flexicrurum">F.</tp:taxon-name-part><tp:taxon-name-part taxon-name-part-type="species" reg="qishi">qishi</tp:taxon-name-part></tp:taxon-name></italic> sp. nov. (Fig. <xref ref-type="fig" rid="F6">6A</xref>)); females can be distinguished by a rather broad dome-shaped epigastric area (Fig. <xref ref-type="fig" rid="F1">1B</xref>) (vs a rather plump, triangular epigastric area in <italic><tp:taxon-name><tp:taxon-name-part taxon-name-part-type="genus" reg="Flexicrurum">F.</tp:taxon-name-part><tp:taxon-name-part taxon-name-part-type="species" reg="qishi">qishi</tp:taxon-name-part></tp:taxon-name></italic> sp. nov. (Fig. <xref ref-type="fig" rid="F5">5B</xref>)), spermathecae can be distinguished by a pair of lobed ducts laterally connected with bow-tie-shaped spermathecae (Fig. <xref ref-type="fig" rid="F1">1A</xref>) (vs a pair of spermathecae resembling the structure of a human uterus in <italic><tp:taxon-name><tp:taxon-name-part taxon-name-part-type="genus" reg="Flexicrurum">F.</tp:taxon-name-part><tp:taxon-name-part taxon-name-part-type="species" reg="qishi">qishi</tp:taxon-name-part></tp:taxon-name></italic> sp. nov. (Fig. <xref ref-type="fig" rid="F5">5A</xref>)).</p><fig id="F1" position="float" orientation="portrait"><label>Figure 1.</label><caption><p><italic><tp:taxon-name><tp:taxon-name-part taxon-name-part-type="genus" reg="Flexicrurum">Flexicrurum</tp:taxon-name-part><tp:taxon-name-part taxon-name-part-type="species" reg="wuzhishanense">wuzhishanense</tp:taxon-name-part></tp:taxon-name></italic> Li &amp; Li, sp. nov., male holotype and female paratype <bold>A</bold> internal genitalia, dorsal view <bold>B</bold> female epigastric area, ventral view <bold>C</bold> male habitus, dorsal view <bold>D</bold> female habitus, dorsal view <bold>E</bold> female habitus, ventral view. Abbreviation: SP = spermathecae. <bold>D</bold> and <bold>E</bold> share the scale bar.</p></caption><graphic xmlns:xlink="http://www.w3.org/1999/xlink" xlink:href="zookeys-855-015-g001.jpg" position="float" orientation="portrait" xlink:type="simple" id="oo_309966.jpg"/></fig><fig id="F2" position="float" orientation="portrait"><label>Figure 2.</label><caption><p><italic><tp:taxon-name><tp:taxon-name-part taxon-name-part-type="genus" reg="Flexicrurum">Flexicrurum</tp:taxon-name-part><tp:taxon-name-part taxon-name-part-type="species" reg="wuzhishanense">wuzhishanense</tp:taxon-name-part></tp:taxon-name></italic> Li &amp; Li, sp. nov., male holotype <bold>A</bold> palp, ventral view <bold>B</bold> palpal bulb, ventral view <bold>C</bold> palp, prolateral view <bold>D</bold> palp, retrolateral view. Abbreviations: BA = bulbal apophysis, CA = cymbial apophysis, CO = conductor, CP = cymbial protrusion, EM = embolus, LA = laminal apophysis. <bold>A</bold> and <bold>B</bold> share the scale bar as well as <bold>C</bold> and <bold>D</bold>.</p></caption><graphic xmlns:xlink="http://www.w3.org/1999/xlink" xlink:href="zookeys-855-015-g002.jpg" position="float" orientation="portrait" xlink:type="simple" id="oo_309967.jpg"/></fig></tp:treatment-sec><tp:treatment-sec sec-type="description" id="SECID0E3RAE"><title>Description.</title><p><bold>Male</bold> (Holotype). Total length 2.46; carapace 0.96 long, 0.94 wide; abdomen 1.50 long, 0.64 wide. Carapace round and brown, with three longitudinal dark brown bands, the middle band is 2 times wider than the lateral bands (Fig. <xref ref-type="fig" rid="F1">1C</xref>). Fovea shallow and dark brown. Anterior part of thoracic region distinctly elevated. Eye sizes and interdistances: <abbrev xmlns:xlink="http://www.w3.org/1999/xlink" xlink:title="anterior lateral eye" id="ABBRID0EISAE" xlink:type="simple">ALE</abbrev> 0.09, <abbrev xmlns:xlink="http://www.w3.org/1999/xlink" xlink:title="median eye" id="ABBRID0EMSAE" xlink:type="simple">ME</abbrev> 0.08, <abbrev xmlns:xlink="http://www.w3.org/1999/xlink" xlink:title="posterior lateral eye" id="ABBRID0EQSAE" xlink:type="simple">PLE</abbrev> 0.06; <abbrev xmlns:xlink="http://www.w3.org/1999/xlink" xlink:title="anterior lateral eye" id="ABBRID0EUSAE" xlink:type="simple">ALE</abbrev>–<abbrev xmlns:xlink="http://www.w3.org/1999/xlink" xlink:title="anterior lateral eye" id="ABBRID0EYSAE" xlink:type="simple">ALE</abbrev> 0.30, <abbrev xmlns:xlink="http://www.w3.org/1999/xlink" xlink:title="median eye" id="ABBRID0E3SAE" xlink:type="simple">ME</abbrev>–<abbrev xmlns:xlink="http://www.w3.org/1999/xlink" xlink:title="median eye" id="ABBRID0EATAE" xlink:type="simple">ME</abbrev> 0.16, <abbrev xmlns:xlink="http://www.w3.org/1999/xlink" xlink:title="posterior lateral eye" id="ABBRID0EETAE" xlink:type="simple">PLE</abbrev>–<abbrev xmlns:xlink="http://www.w3.org/1999/xlink" xlink:title="posterior lateral eye" id="ABBRID0EITAE" xlink:type="simple">PLE</abbrev> 0.32, <abbrev xmlns:xlink="http://www.w3.org/1999/xlink" xlink:title="anterior lateral eye" id="ABBRID0EMTAE" xlink:type="simple">ALE</abbrev>–<abbrev xmlns:xlink="http://www.w3.org/1999/xlink" xlink:title="median eye" id="ABBRID0EQTAE" xlink:type="simple">ME</abbrev> 0.14, <abbrev xmlns:xlink="http://www.w3.org/1999/xlink" xlink:title="posterior lateral eye" id="ABBRID0EUTAE" xlink:type="simple">PLE</abbrev>–<abbrev xmlns:xlink="http://www.w3.org/1999/xlink" xlink:title="median eye" id="ABBRID0EYTAE" xlink:type="simple">ME</abbrev> 0.18, <abbrev xmlns:xlink="http://www.w3.org/1999/xlink" xlink:title="anterior lateral eye" id="ABBRID0E3TAE" xlink:type="simple">ALE</abbrev>–<abbrev xmlns:xlink="http://www.w3.org/1999/xlink" xlink:title="posterior lateral eye" id="ABBRID0EAUAE" xlink:type="simple">PLE</abbrev> 0.12. Chelicerae brown. Cheliceral promargin with lamina of three triangular extensions and no teeth, retromargin with two small teeth (Fig. <xref ref-type="fig" rid="F8">8A</xref>). Clypeus slanting 0.3 high, with dark brown trident and two pale areas laterally. Endites dark brown. Labium slanting and dark brown. Sternum circular with brown complex pattern delimiting a medial small pale spot anteriorly. Abdomen elongated, anterior of ventrum with pair of circular pale areas and dome-shaped epigastric area, posterior with random irregular dark brown spots. Legs uniformly brown; measurements: missing (detached from specimens, sequence of legs cannot be differentiated). Palp (Fig. <xref ref-type="fig" rid="F2">2A–D</xref>): femur slender swollen at the base, patella swollen and angled ventrally (Figs <xref ref-type="fig" rid="F1">1C</xref>, <xref ref-type="fig" rid="F2">2C</xref>), tibia more slender than femur, distally darker, cymbium pale, darker distally, with strong lateral protrusion darker distally, bearing posterolateral cymbial apophysis with two bulges (Fig. <xref ref-type="fig" rid="F2">2D</xref>); bulb brown and pyriform, with scattered dark spots, bearing a pointed laminar apophysis, a protruded conductor and embolus distally; embolus slender, hook-shaped, adjacent to laminar apophysis and conductor (Fig. <xref ref-type="fig" rid="F2">2B</xref>).</p><p><bold>Female</bold> (Paratype). General features and coloration similar to male (Fig. <xref ref-type="fig" rid="F1">1D–E</xref>). Measurements: total length 2.12; carapace 0.75 long, 0.78 wide; abdomen 1.37 long, 0.93 wide. Eye sizes and interdistances: <abbrev xmlns:xlink="http://www.w3.org/1999/xlink" xlink:title="anterior lateral eye" id="ABBRID0EEVAE" xlink:type="simple">ALE</abbrev> 0.09, <abbrev xmlns:xlink="http://www.w3.org/1999/xlink" xlink:title="median eye" id="ABBRID0EIVAE" xlink:type="simple">ME</abbrev> 0.06, <abbrev xmlns:xlink="http://www.w3.org/1999/xlink" xlink:title="posterior lateral eye" id="ABBRID0EMVAE" xlink:type="simple">PLE</abbrev> 0.08; <abbrev xmlns:xlink="http://www.w3.org/1999/xlink" xlink:title="anterior lateral eye" id="ABBRID0EQVAE" xlink:type="simple">ALE</abbrev>–<abbrev xmlns:xlink="http://www.w3.org/1999/xlink" xlink:title="anterior lateral eye" id="ABBRID0EUVAE" xlink:type="simple">ALE</abbrev> 0.30, <abbrev xmlns:xlink="http://www.w3.org/1999/xlink" xlink:title="median eye" id="ABBRID0EYVAE" xlink:type="simple">ME</abbrev>–<abbrev xmlns:xlink="http://www.w3.org/1999/xlink" xlink:title="median eye" id="ABBRID0E3VAE" xlink:type="simple">ME</abbrev> 0.14, <abbrev xmlns:xlink="http://www.w3.org/1999/xlink" xlink:title="posterior lateral eye" id="ABBRID0EAWAE" xlink:type="simple">PLE</abbrev>–<abbrev xmlns:xlink="http://www.w3.org/1999/xlink" xlink:title="posterior lateral eye" id="ABBRID0EEWAE" xlink:type="simple">PLE</abbrev> 0.32, <abbrev xmlns:xlink="http://www.w3.org/1999/xlink" xlink:title="anterior lateral eye" id="ABBRID0EIWAE" xlink:type="simple">ALE</abbrev>–<abbrev xmlns:xlink="http://www.w3.org/1999/xlink" xlink:title="median eye" id="ABBRID0EMWAE" xlink:type="simple">ME</abbrev> 0.14, <abbrev xmlns:xlink="http://www.w3.org/1999/xlink" xlink:title="posterior lateral eye" id="ABBRID0EQWAE" xlink:type="simple">PLE</abbrev>–<abbrev xmlns:xlink="http://www.w3.org/1999/xlink" xlink:title="median eye" id="ABBRID0EUWAE" xlink:type="simple">ME</abbrev> 0.18, <abbrev xmlns:xlink="http://www.w3.org/1999/xlink" xlink:title="anterior lateral eye" id="ABBRID0EYWAE" xlink:type="simple">ALE</abbrev>–<abbrev xmlns:xlink="http://www.w3.org/1999/xlink" xlink:title="posterior lateral eye" id="ABBRID0E3WAE" xlink:type="simple">PLE</abbrev> 0.15. Clypeus 0.35 high. Leg measurements: I missing, II missing, III missing, IV 7.38 (1.92, 0.31, 2.03, 2.03, 1.09). Internal genitalia: a pair of lobe-shaped ducts connected with a bow-tie-shaped spermathecae, divided by a distinct pair of vertical ducts with a pair of club-shaped ducts anteriorly (Fig. <xref ref-type="fig" rid="F1">1A</xref>).</p></tp:treatment-sec><tp:treatment-sec sec-type="distribution" id="SECID0EEXAE"><title>Distribution.</title><p>Known only from the type locality (Fig. <xref ref-type="fig" rid="F9">9</xref>).</p><!--PageBreak --><!--PageBreak --><!--PageBreak --></tp:treatment-sec><tp:treatment-sec><!--Section generated to contain objects referenced in tp:taxon-treatment.--><fig id="F8" position="float" orientation="portrait"><label>Figure 8.</label><caption><p>Cheliceral retromargin <bold>A</bold><italic><tp:taxon-name><tp:taxon-name-part taxon-name-part-type="genus" reg="Flexicrurum">Flexicrurum</tp:taxon-name-part><tp:taxon-name-part taxon-name-part-type="species" reg="wuzhishanense">wuzhishanense</tp:taxon-name-part></tp:taxon-name></italic> Li &amp; Li, sp. nov. <bold>B</bold><italic><tp:taxon-name><tp:taxon-name-part taxon-name-part-type="genus" reg="Flexicrurum">F.</tp:taxon-name-part><tp:taxon-name-part taxon-name-part-type="species" reg="yangjiao">yangjiao</tp:taxon-name-part></tp:taxon-name></italic> Li &amp; Li, sp. nov. <bold>C</bold><italic><tp:taxon-name><tp:taxon-name-part taxon-name-part-type="genus" reg="Flexicrurum">F.</tp:taxon-name-part><tp:taxon-name-part taxon-name-part-type="species" reg="qishi">qishi</tp:taxon-name-part></tp:taxon-name></italic> Li &amp; Li, sp. nov. Abbreviations: CL = cheliceral laminal, RT = retromargin teeth. <bold>A, B</bold> and <bold>C</bold> share the scale bar.</p></caption><graphic xmlns:xlink="http://www.w3.org/1999/xlink" xlink:href="zookeys-855-015-g008.jpg" position="float" orientation="portrait" xlink:type="simple" id="oo_309973.jpg"/></fig><fig id="F9" position="float" orientation="portrait"><label>Figure 9.</label><caption><p>Distribution of <italic><tp:taxon-name><tp:taxon-name-part taxon-name-part-type="genus" reg="Flexicrurum">Flexicrurum</tp:taxon-name-part></tp:taxon-name></italic> species in Hainan Island, China. 1. <italic><tp:taxon-name><tp:taxon-name-part taxon-name-part-type="genus" reg="Flexicrurum">F.</tp:taxon-name-part><tp:taxon-name-part taxon-name-part-type="species" reg="wuzhishanense">wuzhishanense</tp:taxon-name-part></tp:taxon-name></italic> Li &amp; Li, sp. nov., 2. <italic><tp:taxon-name><tp:taxon-name-part taxon-name-part-type="genus" reg="Flexicrurum">F.</tp:taxon-name-part><tp:taxon-name-part taxon-name-part-type="species" reg="yangjiao">yangjiao</tp:taxon-name-part></tp:taxon-name></italic> Li &amp; Li, sp. nov., 3. <italic><tp:taxon-name><tp:taxon-name-part taxon-name-part-type="genus" reg="Flexicrurum">F.</tp:taxon-name-part><tp:taxon-name-part taxon-name-part-type="species" reg="qishi">qishi</tp:taxon-name-part></tp:taxon-name></italic> Li &amp; Li, sp. nov., 4. <italic><tp:taxon-name><tp:taxon-name-part taxon-name-part-type="genus" reg="Flexicrurum">F.</tp:taxon-name-part><tp:taxon-name-part taxon-name-part-type="species" reg="minutum">minutum</tp:taxon-name-part></tp:taxon-name></italic> Tong &amp; Li, 2007, 5. <italic><tp:taxon-name><tp:taxon-name-part taxon-name-part-type="genus" reg="Flexicrurum">F.</tp:taxon-name-part><tp:taxon-name-part taxon-name-part-type="species" reg="flexicrurum">flexicrurum</tp:taxon-name-part></tp:taxon-name></italic> Tong &amp; Li, 2007, 6. <italic><tp:taxon-name><tp:taxon-name-part taxon-name-part-type="genus" reg="Flexicrurum">F.</tp:taxon-name-part><tp:taxon-name-part taxon-name-part-type="species" reg="longispina">longispina</tp:taxon-name-part></tp:taxon-name></italic> Tong &amp; Li, 2007.</p></caption><graphic xmlns:xlink="http://www.w3.org/1999/xlink" xlink:href="zookeys-855-015-g009.jpg" position="float" orientation="portrait" xlink:type="simple" id="oo_309974.jpg"/></fig><fig id="F6" position="float" orientation="portrait"><label>Figure 6.</label><caption><p><italic><tp:taxon-name><tp:taxon-name-part taxon-name-part-type="genus" reg="Flexicrurum">Flexicrurum</tp:taxon-name-part><tp:taxon-name-part taxon-name-part-type="species" reg="qishi">qishi</tp:taxon-name-part></tp:taxon-name></italic> Li &amp; Li, sp. nov., male holotype <bold>A</bold> palp, ventral view <bold>B</bold> palpal bulb, ventral view <bold>C</bold> palp, prolateral view <bold>D</bold> palp, retrolateral view. Abbreviations: BA = bulbal apophysis, CA = cymbial apophysis, CO = conductor, CP = cymbial protrusion, EM = embolus, LA = laminal apophysis. <bold>A</bold> and <bold>B</bold> share the scale bar as well as <bold>C</bold> and <bold>D</bold>.</p></caption><graphic xmlns:xlink="http://www.w3.org/1999/xlink" xlink:href="zookeys-855-015-g006.jpg" position="float" orientation="portrait" xlink:type="simple" id="oo_309971.jpg"/></fig><fig id="F5" position="float" orientation="portrait"><label>Figure 5.</label><caption><p><italic><tp:taxon-name><tp:taxon-name-part taxon-name-part-type="genus" reg="Flexicrurum">Flexicrurum</tp:taxon-name-part><tp:taxon-name-part taxon-name-part-type="species" reg="qishi">qishi</tp:taxon-name-part></tp:taxon-name></italic> Li &amp; Li, sp. nov., male holotype and female paratype <bold>A</bold> internal genitalia, dorsal view <bold>B</bold> female epigastric area, ventral view <bold>C</bold> male habitus, dorsal view <bold>D</bold> female habitus, dorsal view <bold>E</bold> female habitus, ventral view. Abbreviation: SP = spermathecae. <bold>D</bold> and <bold>E</bold> share the scale bar.</p></caption><graphic xmlns:xlink="http://www.w3.org/1999/xlink" xlink:href="zookeys-855-015-g005.jpg" position="float" orientation="portrait" xlink:type="simple" id="oo_309970.jpg"/></fig></tp:treatment-sec></tp:taxon-treatment>
