# Supplementary material for: On the genus Flexicrurum Tong & Li, 2007 (Araneae, Psilodercidae) from Hainan Island, China
Source: Zookeys. 2019 Jun 13;855:15–30. doi: 10.3897/zookeys.855.34383 (PMC6586715; doi:10.3897/zookeys.855.34383)
Supplement: XML Treatment for Flexicrurum yangjiao [file zookeys.855.34383-treatment3.xml]

<!DOCTYPE tp:taxon-treatment
  PUBLIC "-//TaxonX//DTD Taxonomic Treatment Publishing DTD v0 20100105//EN" "tax-treatment-NSO.dtd">
<tp:taxon-treatment xmlns:tp="http://www.plazi.org/taxpub"><tp:treatment-meta><kwd-group><label>Taxon classification</label><kwd><named-content xmlns:xlink="http://www.w3.org/1999/xlink" content-type="kingdom">Animalia</named-content></kwd><kwd><named-content xmlns:xlink="http://www.w3.org/1999/xlink" content-type="order">Araneae</named-content></kwd><kwd><named-content xmlns:xlink="http://www.w3.org/1999/xlink" content-type="family">Ochyroceratidae</named-content></kwd></kwd-group><mixed-citation publication-type="journal"><person-group><name><surname>Chang</surname><given-names>Wan-Jin</given-names></name><name><surname>Li</surname><given-names>Fengyuan</given-names></name><name><surname>Li</surname><given-names>Shuqiang</given-names></name></person-group><article-title>On the genus <italic><tp:taxon-name><tp:taxon-name-part taxon-name-part-type="genus" reg="Flexicrurum">Flexicrurum</tp:taxon-name-part></tp:taxon-name></italic> Tong &amp; Li, 2007 (<tp:taxon-name><tp:taxon-name-part taxon-name-part-type="order">Araneae</tp:taxon-name-part></tp:taxon-name>, <tp:taxon-name><tp:taxon-name-part taxon-name-part-type="family">Psilodercidae</tp:taxon-name-part></tp:taxon-name>) from Hainan Island, China</article-title><source>Zookeys</source><day>13</day><month>6</month><year>2019</year><volume>855</volume><fpage>15</fpage><lpage>30</lpage><pub-id pub-id-type="doi">10.3897/zookeys.855.34383</pub-id></mixed-citation></tp:treatment-meta><tp:nomenclature><tp:taxon-name>
                <tp:taxon-name-part taxon-name-part-type="genus" reg="Flexicrurum">Flexicrurum</tp:taxon-name-part>
                <tp:taxon-name-part taxon-name-part-type="species" reg="yangjiao">yangjiao</tp:taxon-name-part>
                <object-id xmlns:xlink="http://www.w3.org/1999/xlink" content-type="zoobank" xlink:type="simple">http://zoobank.org/1FDF0627-CE14-4FCB-BA69-2B88FC6EB417</object-id>
              </tp:taxon-name><tp:taxon-authority>Li &amp; Li</tp:taxon-authority><tp:taxon-status xmlns:xlink="http://www.w3.org/1999/xlink" xlink:type="simple">sp. nov.</tp:taxon-status><xref ref-type="fig" rid="F3">Figs 3</xref><xref ref-type="fig" rid="F4">, 4</xref><xref ref-type="fig" rid="F8">, 8B</xref><xref ref-type="fig" rid="F9">, 9</xref><!--PageBreak --></tp:nomenclature><tp:treatment-sec sec-type="Types" id="SECID0ELZAE"><title>Types.</title><p><bold>Holotype</bold>: ♂ (<named-content xmlns:xlink="http://www.w3.org/1999/xlink" content-type="dwc:institutional_code" xlink:type="simple">IZCAS</named-content>), China, Hainan Island, Changjiang City, Bawangling, Yajia Conference Centre, <named-content xmlns:xlink="http://www.w3.org/1999/xlink" content-type="dwc:verbatimCoordinates" xlink:type="simple"><named-content content-type="geo-json" specific-use="{&#34;type&#34;:&#34;Point&#34;,&#34;coordinates&#34;:[109.123905,19.085070]}" id="NCID0E2ZAE" xlink:type="simple">19°5.1042'N, 109°7.4343'E</named-content></named-content>, 433 m, 10.IV.2012, Chen Z. leg.; <bold>Paratypes</bold>: 1♂1♀ (<named-content xmlns:xlink="http://www.w3.org/1999/xlink" content-type="dwc:institutional_code" xlink:type="simple">IZCAS</named-content>), same data as holotype.</p></tp:treatment-sec><tp:treatment-sec sec-type="etymology" id="SECID0EH1AE"><title>Etymology.</title><p>The species name is a noun in apposition derived from the word for “goat horn” in Chinese pinyin “yángjiǎo”. It refers to the shape of the conductor which curves strongly inwards, like a goat horn.</p></tp:treatment-sec><tp:treatment-sec sec-type="diagnosis" id="SECID0EM1AE"><title>Diagnosis.</title><p><italic><tp:taxon-name><tp:taxon-name-part taxon-name-part-type="genus" reg="Flexicrurum">Flexicrurum</tp:taxon-name-part><tp:taxon-name-part taxon-name-part-type="species" reg="yangjiao">yangjiao</tp:taxon-name-part></tp:taxon-name></italic> sp. nov. can be distinguished from <italic><tp:taxon-name><tp:taxon-name-part taxon-name-part-type="genus" reg="Flexicrurum">F.</tp:taxon-name-part><tp:taxon-name-part taxon-name-part-type="species" reg="wuzhishanense">wuzhishanense</tp:taxon-name-part></tp:taxon-name></italic> sp. nov. and <italic><tp:taxon-name><tp:taxon-name-part taxon-name-part-type="genus" reg="Flexicrurum">F.</tp:taxon-name-part><tp:taxon-name-part taxon-name-part-type="species" reg="qishi">qishi</tp:taxon-name-part></tp:taxon-name></italic> sp. nov. by a posterolateral cymbial apophysis with a single tip or bulge (Fig. <xref ref-type="fig" rid="F4">4D</xref>) (vs a posterolateral cymbial apophysis with two bulges or protuberances (i.e., a divided tip) in <italic><tp:taxon-name><tp:taxon-name-part taxon-name-part-type="genus" reg="Flexicrurum">F.</tp:taxon-name-part><tp:taxon-name-part taxon-name-part-type="species" reg="wuzhishanense">wuzhishanense</tp:taxon-name-part></tp:taxon-name></italic> sp. nov. and <italic><tp:taxon-name><tp:taxon-name-part taxon-name-part-type="genus" reg="Flexicrurum">F.</tp:taxon-name-part><tp:taxon-name-part taxon-name-part-type="species" reg="qishi">qishi</tp:taxon-name-part></tp:taxon-name></italic> sp. nov.), a pointed embolic end (vs hook-liked embolic end in <italic><tp:taxon-name><tp:taxon-name-part taxon-name-part-type="genus" reg="Flexicrurum">F.</tp:taxon-name-part><tp:taxon-name-part taxon-name-part-type="species" reg="wuzhishanense">wuzhishanense</tp:taxon-name-part></tp:taxon-name></italic> sp. nov. and <italic><tp:taxon-name><tp:taxon-name-part taxon-name-part-type="genus" reg="Flexicrurum">F.</tp:taxon-name-part><tp:taxon-name-part taxon-name-part-type="species" reg="qishi">qishi</tp:taxon-name-part></tp:taxon-name></italic> sp. nov.), a shorter laminar apophysis (vs longer in <italic><tp:taxon-name><tp:taxon-name-part taxon-name-part-type="genus" reg="Flexicrurum">F.</tp:taxon-name-part><tp:taxon-name-part taxon-name-part-type="species" reg="wuzhishanense">wuzhishanense</tp:taxon-name-part></tp:taxon-name></italic> sp. nov. and <italic><tp:taxon-name><tp:taxon-name-part taxon-name-part-type="genus" reg="Flexicrurum">F.</tp:taxon-name-part><tp:taxon-name-part taxon-name-part-type="species" reg="qishi">qishi</tp:taxon-name-part></tp:taxon-name></italic> sp. nov.), and the position of the entire bulb is opposite that of the other two species—the laminar apophysis is parallel to the tip of cymbial protrusion (vs laminar apophysis and tip of cymbial protrusion not parallel in <italic><tp:taxon-name><tp:taxon-name-part taxon-name-part-type="genus" reg="Flexicrurum">F.</tp:taxon-name-part><tp:taxon-name-part taxon-name-part-type="species" reg="wuzhishanense">wuzhishanense</tp:taxon-name-part></tp:taxon-name></italic> sp. nov. and <italic><tp:taxon-name><tp:taxon-name-part taxon-name-part-type="genus" reg="Flexicrurum">F.</tp:taxon-name-part><tp:taxon-name-part taxon-name-part-type="species" reg="qishi">qishi</tp:taxon-name-part></tp:taxon-name></italic> sp. nov.).</p><fig id="F3" position="float" orientation="portrait"><label>Figure 3.</label><caption><p><italic><tp:taxon-name><tp:taxon-name-part taxon-name-part-type="genus" reg="Flexicrurum">Flexicrurum</tp:taxon-name-part><tp:taxon-name-part taxon-name-part-type="species" reg="yangjiao">yangjiao</tp:taxon-name-part></tp:taxon-name></italic> Li &amp; Li, sp. nov., male holotype and female paratype <bold>A</bold> internal genitalia, dorsal view <bold>B</bold> female epigastric area, ventral view <bold>C</bold> male habitus, dorsal view <bold>D</bold> female habitus, dorsal view <bold>E</bold> female habitus, ventral view. Abbreviation: SP = spermathecae. <bold>D</bold> and <bold>E</bold> share the scale bar.</p></caption><graphic xmlns:xlink="http://www.w3.org/1999/xlink" xlink:href="zookeys-855-015-g003.jpg" position="float" orientation="portrait" xlink:type="simple" id="oo_309968.jpg"/></fig><fig id="F4" position="float" orientation="portrait"><label>Figure 4.</label><caption><p><italic><tp:taxon-name><tp:taxon-name-part taxon-name-part-type="genus" reg="Flexicrurum">Flexicrurum</tp:taxon-name-part><tp:taxon-name-part taxon-name-part-type="species" reg="yangjiao">yangjiao</tp:taxon-name-part></tp:taxon-name></italic> Li &amp; Li, sp. nov., male holotype <bold>A</bold> palp, ventral view <bold>B</bold> palpal bulb, ventral view <bold>C</bold> palp, prolateral view <bold>D</bold> palp, retrolateral view. Abbreviations: BA = bulbal apophysis, CA = cymbial apophysis, CO = conductor, CP = cymbial protrusion, EM = embolus, LA = laminal apophysis. <bold>A</bold> and <bold>B</bold> share the scale bar as well as <bold>C</bold> and <bold>D</bold>.</p></caption><graphic xmlns:xlink="http://www.w3.org/1999/xlink" xlink:href="zookeys-855-015-g004.jpg" position="float" orientation="portrait" xlink:type="simple" id="oo_309969.jpg"/></fig></tp:treatment-sec><tp:treatment-sec sec-type="description" id="SECID0E5AAG"><title>Description.</title><p><bold>Male</bold> (Holotype). Total length 2.08; carapace 0.80 long, 0.96 wide; abdomen 1.28 long, 0.64 wide. Carapace round and brown, with three longitudinal dark brown bands, the middle band 2 times wider than the lateral bands (Fig. <xref ref-type="fig" rid="F3">3C</xref>). Fovea shallow and dark brown. Anterior part of thoracic region distinctly elevated. Eye sizes and interdistances: <abbrev xmlns:xlink="http://www.w3.org/1999/xlink" xlink:title="anterior lateral eye" id="ABBRID0EKBAG" xlink:type="simple">ALE</abbrev> 0.08, <abbrev xmlns:xlink="http://www.w3.org/1999/xlink" xlink:title="median eye" id="ABBRID0EOBAG" xlink:type="simple">ME</abbrev> 0.08, <abbrev xmlns:xlink="http://www.w3.org/1999/xlink" xlink:title="posterior lateral eye" id="ABBRID0ESBAG" xlink:type="simple">PLE</abbrev> 0.09; <abbrev xmlns:xlink="http://www.w3.org/1999/xlink" xlink:title="anterior lateral eye" id="ABBRID0EWBAG" xlink:type="simple">ALE</abbrev>–<abbrev xmlns:xlink="http://www.w3.org/1999/xlink" xlink:title="anterior lateral eye" id="ABBRID0E1BAG" xlink:type="simple">ALE</abbrev> 0.30, <abbrev xmlns:xlink="http://www.w3.org/1999/xlink" xlink:title="median eye" id="ABBRID0E5BAG" xlink:type="simple">ME</abbrev>–<abbrev xmlns:xlink="http://www.w3.org/1999/xlink" xlink:title="median eye" id="ABBRID0ECCAG" xlink:type="simple">ME</abbrev> 0.13, <abbrev xmlns:xlink="http://www.w3.org/1999/xlink" xlink:title="posterior lateral eye" id="ABBRID0EGCAG" xlink:type="simple">PLE</abbrev>–<abbrev xmlns:xlink="http://www.w3.org/1999/xlink" xlink:title="posterior lateral eye" id="ABBRID0EKCAG" xlink:type="simple">PLE</abbrev> 0.32, <abbrev xmlns:xlink="http://www.w3.org/1999/xlink" xlink:title="anterior lateral eye" id="ABBRID0EOCAG" xlink:type="simple">ALE</abbrev>–<abbrev xmlns:xlink="http://www.w3.org/1999/xlink" xlink:title="median eye" id="ABBRID0ESCAG" xlink:type="simple">ME</abbrev> 0.16, <abbrev xmlns:xlink="http://www.w3.org/1999/xlink" xlink:title="posterior lateral eye" id="ABBRID0EWCAG" xlink:type="simple">PLE</abbrev>–<abbrev xmlns:xlink="http://www.w3.org/1999/xlink" xlink:title="median eye" id="ABBRID0E1CAG" xlink:type="simple">ME</abbrev> 0.19, <abbrev xmlns:xlink="http://www.w3.org/1999/xlink" xlink:title="anterior lateral eye" id="ABBRID0E5CAG" xlink:type="simple">ALE</abbrev>–<abbrev xmlns:xlink="http://www.w3.org/1999/xlink" xlink:title="posterior lateral eye" id="ABBRID0ECDAG" xlink:type="simple">PLE</abbrev> 0.16. Chelicerae brown. Cheliceral promargin with lamina of three triangular extensions and no teeth, retromargin with two small teeth (Fig. <xref ref-type="fig" rid="F8">8B</xref>). Clypeus slanting 0.20 high, medially dark brown and two pale areas laterally. Endites dark brown. Labium slanting and dark brown. Sternum circular with brown complex pattern delimiting a 1/3 medial pale spot anteriorly. Abdomen elongated, dorsum anterior 2/3 with random dark brown spots, posterior 1/3 with horizontal dark brown striated pattern medially, ventrum anterior half with pair of lobed pale areas and a dome-shaped epigastric area, posterior half with random, irregular dark brown spots. Legs uniformly brown; measurements: I 9.50 (2.56, 0.32, 2.88, 2.65, 1.09), II 6.64 (2.00, 0.25, 1.75, 1.71, 0.93), III 5.05 (1.20, 0.23, 1.37, 1.50, 0.75), IV missing. Palp (Fig. <xref ref-type="fig" rid="F4">4A–D</xref>): femur slender, swollen at the base, patella swollen and angled ventrally (Figs <xref ref-type="fig" rid="F3">3C</xref>, <xref ref-type="fig" rid="F4">4C</xref>), tibia swollen and dark distally, cymbium pale, darker distally, with strong lateral protrusion darker distally, bearing a posterolateral cymbial apophysis with a single bulge (Fig. <xref ref-type="fig" rid="F4">4D</xref>); bulb pale brown and pyriform, bearing a pointed laminar apophysis, a slender bulbal apophysis; conductor strongly spiralled forming a ring resembling a goat horn; embolus short and pointed, located below all other structures, further away from conductor (Fig. <xref ref-type="fig" rid="F4">4B</xref>).</p><p><bold>Female</bold> (Paratype). General features and coloration similar to male (Fig. <xref ref-type="fig" rid="F3">3D–E</xref>). Measurements: total length 2.18; carapace 0.80 long, 0.80 wide; abdomen 1.38 long, 0.80 wide. Eye sizes and interdistances: <abbrev xmlns:xlink="http://www.w3.org/1999/xlink" xlink:title="anterior lateral eye" id="ABBRID0EGEAG" xlink:type="simple">ALE</abbrev> 0.08, <abbrev xmlns:xlink="http://www.w3.org/1999/xlink" xlink:title="median eye" id="ABBRID0EKEAG" xlink:type="simple">ME</abbrev> 0.08, <abbrev xmlns:xlink="http://www.w3.org/1999/xlink" xlink:title="posterior lateral eye" id="ABBRID0EOEAG" xlink:type="simple">PLE</abbrev> 0.05; <abbrev xmlns:xlink="http://www.w3.org/1999/xlink" xlink:title="anterior lateral eye" id="ABBRID0ESEAG" xlink:type="simple">ALE</abbrev>–<abbrev xmlns:xlink="http://www.w3.org/1999/xlink" xlink:title="anterior lateral eye" id="ABBRID0EWEAG" xlink:type="simple">ALE</abbrev> 0.32, <!--PageBreak --><!--PageBreak --><!--PageBreak --><abbrev xmlns:xlink="http://www.w3.org/1999/xlink" xlink:title="median eye" id="ABBRID0E4EAG" xlink:type="simple">ME</abbrev>–<abbrev xmlns:xlink="http://www.w3.org/1999/xlink" xlink:title="median eye" id="ABBRID0EBFAG" xlink:type="simple">ME</abbrev> 0.16, <abbrev xmlns:xlink="http://www.w3.org/1999/xlink" xlink:title="posterior lateral eye" id="ABBRID0EFFAG" xlink:type="simple">PLE</abbrev>–<abbrev xmlns:xlink="http://www.w3.org/1999/xlink" xlink:title="posterior lateral eye" id="ABBRID0EJFAG" xlink:type="simple">PLE</abbrev> 0.33, <abbrev xmlns:xlink="http://www.w3.org/1999/xlink" xlink:title="anterior lateral eye" id="ABBRID0ENFAG" xlink:type="simple">ALE</abbrev>–<abbrev xmlns:xlink="http://www.w3.org/1999/xlink" xlink:title="median eye" id="ABBRID0ERFAG" xlink:type="simple">ME</abbrev> 0.13, <abbrev xmlns:xlink="http://www.w3.org/1999/xlink" xlink:title="posterior lateral eye" id="ABBRID0EVFAG" xlink:type="simple">PLE</abbrev>–<abbrev xmlns:xlink="http://www.w3.org/1999/xlink" xlink:title="median eye" id="ABBRID0EZFAG" xlink:type="simple">ME</abbrev> 0.19, <abbrev xmlns:xlink="http://www.w3.org/1999/xlink" xlink:title="anterior lateral eye" id="ABBRID0E4FAG" xlink:type="simple">ALE</abbrev>–<abbrev xmlns:xlink="http://www.w3.org/1999/xlink" xlink:title="posterior lateral eye" id="ABBRID0EBGAG" xlink:type="simple">PLE</abbrev> 0.13. Clypeus 0.35 high. Leg measurements: I 7.34 (2.00, 0.25, 2.25, 1.75, 1.09), II missing, III 5.10 (1.28, 0.25, 1.75, 1.20, 0.62), IV 6.82 (1.71, 0.31, 2.00, 2.00, 0.80). Internal genitalia: a pair of ovoid ring-shaped spermathecae connected to bow-tie-shaped ducts divided by a pair of distinct vertical ducts, bearing a pair of droplet-shaped ducts laterally (Fig. <xref ref-type="fig" rid="F3">3A</xref>).</p></tp:treatment-sec><tp:treatment-sec sec-type="distribution" id="SECID0EJGAG"><title>Distribution.</title><p>Known only from the type locality (Fig. <xref ref-type="fig" rid="F9">9</xref>).</p></tp:treatment-sec><tp:treatment-sec><!--Section generated to contain objects referenced in tp:taxon-treatment.--><fig id="F8" position="float" orientation="portrait"><label>Figure 8.</label><caption><p>Cheliceral retromargin <bold>A</bold><italic><tp:taxon-name><tp:taxon-name-part taxon-name-part-type="genus" reg="Flexicrurum">Flexicrurum</tp:taxon-name-part><tp:taxon-name-part taxon-name-part-type="species" reg="wuzhishanense">wuzhishanense</tp:taxon-name-part></tp:taxon-name></italic> Li &amp; Li, sp. nov. <bold>B</bold><italic><tp:taxon-name><tp:taxon-name-part taxon-name-part-type="genus" reg="Flexicrurum">F.</tp:taxon-name-part><tp:taxon-name-part taxon-name-part-type="species" reg="yangjiao">yangjiao</tp:taxon-name-part></tp:taxon-name></italic> Li &amp; Li, sp. nov. <bold>C</bold><italic><tp:taxon-name><tp:taxon-name-part taxon-name-part-type="genus" reg="Flexicrurum">F.</tp:taxon-name-part><tp:taxon-name-part taxon-name-part-type="species" reg="qishi">qishi</tp:taxon-name-part></tp:taxon-name></italic> Li &amp; Li, sp. nov. Abbreviations: CL = cheliceral laminal, RT = retromargin teeth. <bold>A, B</bold> and <bold>C</bold> share the scale bar.</p></caption><graphic xmlns:xlink="http://www.w3.org/1999/xlink" xlink:href="zookeys-855-015-g008.jpg" position="float" orientation="portrait" xlink:type="simple" id="oo_309973.jpg"/></fig><fig id="F9" position="float" orientation="portrait"><label>Figure 9.</label><caption><p>Distribution of <italic><tp:taxon-name><tp:taxon-name-part taxon-name-part-type="genus" reg="Flexicrurum">Flexicrurum</tp:taxon-name-part></tp:taxon-name></italic> species in Hainan Island, China. 1. <italic><tp:taxon-name><tp:taxon-name-part taxon-name-part-type="genus" reg="Flexicrurum">F.</tp:taxon-name-part><tp:taxon-name-part taxon-name-part-type="species" reg="wuzhishanense">wuzhishanense</tp:taxon-name-part></tp:taxon-name></italic> Li &amp; Li, sp. nov., 2. <italic><tp:taxon-name><tp:taxon-name-part taxon-name-part-type="genus" reg="Flexicrurum">F.</tp:taxon-name-part><tp:taxon-name-part taxon-name-part-type="species" reg="yangjiao">yangjiao</tp:taxon-name-part></tp:taxon-name></italic> Li &amp; Li, sp. nov., 3. <italic><tp:taxon-name><tp:taxon-name-part taxon-name-part-type="genus" reg="Flexicrurum">F.</tp:taxon-name-part><tp:taxon-name-part taxon-name-part-type="species" reg="qishi">qishi</tp:taxon-name-part></tp:taxon-name></italic> Li &amp; Li, sp. nov., 4. <italic><tp:taxon-name><tp:taxon-name-part taxon-name-part-type="genus" reg="Flexicrurum">F.</tp:taxon-name-part><tp:taxon-name-part taxon-name-part-type="species" reg="minutum">minutum</tp:taxon-name-part></tp:taxon-name></italic> Tong &amp; Li, 2007, 5. <italic><tp:taxon-name><tp:taxon-name-part taxon-name-part-type="genus" reg="Flexicrurum">F.</tp:taxon-name-part><tp:taxon-name-part taxon-name-part-type="species" reg="flexicrurum">flexicrurum</tp:taxon-name-part></tp:taxon-name></italic> Tong &amp; Li, 2007, 6. <italic><tp:taxon-name><tp:taxon-name-part taxon-name-part-type="genus" reg="Flexicrurum">F.</tp:taxon-name-part><tp:taxon-name-part taxon-name-part-type="species" reg="longispina">longispina</tp:taxon-name-part></tp:taxon-name></italic> Tong &amp; Li, 2007.</p></caption><graphic xmlns:xlink="http://www.w3.org/1999/xlink" xlink:href="zookeys-855-015-g009.jpg" position="float" orientation="portrait" xlink:type="simple" id="oo_309974.jpg"/></fig></tp:treatment-sec></tp:taxon-treatment>
