# Supplementary material for: On the genus Flexicrurum Tong & Li, 2007 (Araneae, Psilodercidae) from Hainan Island, China
Source: Zookeys. 2019 Jun 13;855:15–30. doi: 10.3897/zookeys.855.34383 (PMC6586715; doi:10.3897/zookeys.855.34383)
Supplement: XML Treatment for Flexicrurum qishi [file zookeys.855.34383-treatment4.xml]

<!DOCTYPE tp:taxon-treatment
  PUBLIC "-//TaxonX//DTD Taxonomic Treatment Publishing DTD v0 20100105//EN" "tax-treatment-NSO.dtd">
<tp:taxon-treatment xmlns:tp="http://www.plazi.org/taxpub"><tp:treatment-meta><kwd-group><label>Taxon classification</label><kwd><named-content xmlns:xlink="http://www.w3.org/1999/xlink" content-type="kingdom">Animalia</named-content></kwd><kwd><named-content xmlns:xlink="http://www.w3.org/1999/xlink" content-type="order">Araneae</named-content></kwd><kwd><named-content xmlns:xlink="http://www.w3.org/1999/xlink" content-type="family">Ochyroceratidae</named-content></kwd></kwd-group><mixed-citation publication-type="journal"><person-group><name><surname>Chang</surname><given-names>Wan-Jin</given-names></name><name><surname>Li</surname><given-names>Fengyuan</given-names></name><name><surname>Li</surname><given-names>Shuqiang</given-names></name></person-group><article-title>On the genus <italic><tp:taxon-name><tp:taxon-name-part taxon-name-part-type="genus" reg="Flexicrurum">Flexicrurum</tp:taxon-name-part></tp:taxon-name></italic> Tong &amp; Li, 2007 (<tp:taxon-name><tp:taxon-name-part taxon-name-part-type="order">Araneae</tp:taxon-name-part></tp:taxon-name>, <tp:taxon-name><tp:taxon-name-part taxon-name-part-type="family">Psilodercidae</tp:taxon-name-part></tp:taxon-name>) from Hainan Island, China</article-title><source>Zookeys</source><day>13</day><month>6</month><year>2019</year><volume>855</volume><fpage>15</fpage><lpage>30</lpage><pub-id pub-id-type="doi">10.3897/zookeys.855.34383</pub-id></mixed-citation></tp:treatment-meta><tp:nomenclature><tp:taxon-name>
                <tp:taxon-name-part taxon-name-part-type="genus" reg="Flexicrurum">Flexicrurum</tp:taxon-name-part>
                <tp:taxon-name-part taxon-name-part-type="species" reg="qishi">qishi</tp:taxon-name-part>
                <object-id xmlns:xlink="http://www.w3.org/1999/xlink" content-type="zoobank" xlink:type="simple">http://zoobank.org/15FA5BD3-172D-4A38-8456-B21BB623D53F</object-id>
              </tp:taxon-name><tp:taxon-authority>Li &amp; Li</tp:taxon-authority><tp:taxon-status xmlns:xlink="http://www.w3.org/1999/xlink" xlink:type="simple">sp. nov.</tp:taxon-status><xref ref-type="fig" rid="F5">Figs 5</xref><xref ref-type="fig" rid="F6">, 6</xref><xref ref-type="fig" rid="F8">, 8C</xref><xref ref-type="fig" rid="F9">, 9</xref></tp:nomenclature><tp:treatment-sec sec-type="Types" id="SECID0EMIAG"><title>Types.</title><p><bold>Holotype</bold>: ♂ (<named-content xmlns:xlink="http://www.w3.org/1999/xlink" content-type="dwc:institutional_code" xlink:type="simple">IZCAS</named-content>), China, Hainan Island, Tunchang County, Datong Village, Mountain Wolong, <named-content xmlns:xlink="http://www.w3.org/1999/xlink" content-type="dwc:verbatimCoordinates" xlink:type="simple"><named-content content-type="geo-json" specific-use="{&#34;type&#34;:&#34;Point&#34;,&#34;coordinates&#34;:[110.121917,19.459083]}" id="NCID0E3IAG" xlink:type="simple">19°27.5450'N, 110°7.3150'E</named-content></named-content>, 248 m, 06.VII.2014, Li F. and Wang X. leg.; <bold>Paratype</bold>: 1♀ (<named-content xmlns:xlink="http://www.w3.org/1999/xlink" content-type="dwc:institutional_code" xlink:type="simple">IZCAS</named-content>), same data as holotype.</p></tp:treatment-sec><tp:treatment-sec sec-type="etymology" id="SECID0EIJAG"><title>Etymology.</title><p>The species name is a noun in apposition derived from the Chinese pinyin “qíshì” (knight) and refers to the ventral view of the bulb which resembles a piece in international chess game representing a knight (Fig. <xref ref-type="fig" rid="F6">6A</xref>).</p></tp:treatment-sec><tp:treatment-sec sec-type="diagnosis" id="SECID0ESJAG"><title>Diagnosis.</title><p>The species is similar to <italic><tp:taxon-name><tp:taxon-name-part taxon-name-part-type="genus" reg="Flexicrurum">Flexicrurum</tp:taxon-name-part><tp:taxon-name-part taxon-name-part-type="species" reg="wuzhishanense">wuzhishanense</tp:taxon-name-part></tp:taxon-name></italic> sp. nov. Diagnostic features are discussed under <italic><tp:taxon-name><tp:taxon-name-part taxon-name-part-type="genus" reg="Flexicrurum">F.</tp:taxon-name-part><tp:taxon-name-part taxon-name-part-type="species" reg="wuzhishanense">wuzhishanense</tp:taxon-name-part></tp:taxon-name></italic> sp. nov.</p></tp:treatment-sec><tp:treatment-sec sec-type="description" id="SECID0EOKAG"><title>Description.</title><p><bold>Male</bold> (Holotype). Total length 2.45; carapace 1.25 long, 0.75 wide; abdomen 1.20 long, 0.68 wide. Carapace round and brown, with three longitudinal dark brown bands, the middle band is 2 times wider than the lateral bands (Fig. <xref ref-type="fig" rid="F5">5C</xref>). Fovea shallow and dark brown. Anterior part of thoracic region distinctly elevated. Eye sizes and interdistances: <abbrev xmlns:xlink="http://www.w3.org/1999/xlink" xlink:title="anterior lateral eye" id="ABBRID0E1KAG" xlink:type="simple">ALE</abbrev> 0.08, <abbrev xmlns:xlink="http://www.w3.org/1999/xlink" xlink:title="median eye" id="ABBRID0E5KAG" xlink:type="simple">ME</abbrev> 0.06, <abbrev xmlns:xlink="http://www.w3.org/1999/xlink" xlink:title="posterior lateral eye" id="ABBRID0ECLAG" xlink:type="simple">PLE</abbrev> 0.05; <abbrev xmlns:xlink="http://www.w3.org/1999/xlink" xlink:title="anterior lateral eye" id="ABBRID0EGLAG" xlink:type="simple">ALE</abbrev>–<abbrev xmlns:xlink="http://www.w3.org/1999/xlink" xlink:title="anterior lateral eye" id="ABBRID0EKLAG" xlink:type="simple">ALE</abbrev> 0.28, <abbrev xmlns:xlink="http://www.w3.org/1999/xlink" xlink:title="median eye" id="ABBRID0EOLAG" xlink:type="simple">ME</abbrev>–<abbrev xmlns:xlink="http://www.w3.org/1999/xlink" xlink:title="median eye" id="ABBRID0ESLAG" xlink:type="simple">ME</abbrev> 0.15, <abbrev xmlns:xlink="http://www.w3.org/1999/xlink" xlink:title="posterior lateral eye" id="ABBRID0EWLAG" xlink:type="simple">PLE</abbrev>–<abbrev xmlns:xlink="http://www.w3.org/1999/xlink" xlink:title="posterior lateral eye" id="ABBRID0E1LAG" xlink:type="simple">PLE</abbrev> 0.30, <abbrev xmlns:xlink="http://www.w3.org/1999/xlink" xlink:title="anterior lateral eye" id="ABBRID0E5LAG" xlink:type="simple">ALE</abbrev>–<abbrev xmlns:xlink="http://www.w3.org/1999/xlink" xlink:title="median eye" id="ABBRID0ECMAG" xlink:type="simple">ME</abbrev> 0.16, <abbrev xmlns:xlink="http://www.w3.org/1999/xlink" xlink:title="posterior lateral eye" id="ABBRID0EGMAG" xlink:type="simple">PLE</abbrev>–<abbrev xmlns:xlink="http://www.w3.org/1999/xlink" xlink:title="median eye" id="ABBRID0EKMAG" xlink:type="simple">ME</abbrev> 0.18, <abbrev xmlns:xlink="http://www.w3.org/1999/xlink" xlink:title="anterior lateral eye" id="ABBRID0EOMAG" xlink:type="simple">ALE</abbrev>–<abbrev xmlns:xlink="http://www.w3.org/1999/xlink" xlink:title="posterior lateral eye" id="ABBRID0ESMAG" xlink:type="simple">PLE</abbrev> 0.13. Chelicerae brown. Cheliceral promargin with lamina of three triangular extensions and no teeth, retromargin with two small teeth (Fig. <xref ref-type="fig" rid="F8">8C</xref>). Clypeus slanting 0.20 high, medially dark brown and two pale areas laterally. Endites dark brown. Labium slanting and dark brown. Sternum circular with brown complex pattern delimiting a 1/3 medial small pale spot anteriorly and bottom margin. Abdomen elongated, dorsum anterior 2/3 with random dark brown spots, posterior 1/3 with horizontal dark brown striated pattern medially, ventrum anterior half with pair of circular pale areas and ovoid epigastric area, posterior half with random irregular dark brown spots. Legs uniformly brown; measurements: missing (detached from specimens, sequence of legs cannot be differentiated). Palp (Fig. <xref ref-type="fig" rid="F6">6A–D</xref>): femur slender, swollen at the base, patella swollen and angled ventrally (Figs <xref ref-type="fig" rid="F5">5C</xref>, <xref ref-type="fig" rid="F6">6C</xref>), tibia swollen and darker distally, cymbium pale, darker distally, with strong lateral protrusion darker distally, bearing posterolateral cymbial apophysis with two bulges (Fig. <xref ref-type="fig" rid="F6">6D</xref>); bulb pale brown and pyriform, bearing a pointed laminar apophysis, a slender bulbal apophysis adjacent to embolus which is located further away from conductor; conductor comprising two parts (two slender conductors circling inwards) resembling a broken ring; embolus hook-shaped, curving distally (Fig. <xref ref-type="fig" rid="F6">6B</xref>).</p><fig id="F5" position="float" orientation="portrait"><label>Figure 5.</label><caption><p><italic><tp:taxon-name><tp:taxon-name-part taxon-name-part-type="genus" reg="Flexicrurum">Flexicrurum</tp:taxon-name-part><tp:taxon-name-part taxon-name-part-type="species" reg="qishi">qishi</tp:taxon-name-part></tp:taxon-name></italic> Li &amp; Li, sp. nov., male holotype and female paratype <bold>A</bold> internal genitalia, dorsal view <bold>B</bold> female epigastric area, ventral view <bold>C</bold> male habitus, dorsal view <bold>D</bold> female habitus, dorsal view <bold>E</bold> female habitus, ventral view. Abbreviation: SP = spermathecae. <bold>D</bold> and <bold>E</bold> share the scale bar.</p></caption><graphic xmlns:xlink="http://www.w3.org/1999/xlink" xlink:href="zookeys-855-015-g005.jpg" position="float" orientation="portrait" xlink:type="simple" id="oo_309970.jpg"/></fig><fig id="F6" position="float" orientation="portrait"><label>Figure 6.</label><caption><p><italic><tp:taxon-name><tp:taxon-name-part taxon-name-part-type="genus" reg="Flexicrurum">Flexicrurum</tp:taxon-name-part><tp:taxon-name-part taxon-name-part-type="species" reg="qishi">qishi</tp:taxon-name-part></tp:taxon-name></italic> Li &amp; Li, sp. nov., male holotype <bold>A</bold> palp, ventral view <bold>B</bold> palpal bulb, ventral view <bold>C</bold> palp, prolateral view <bold>D</bold> palp, retrolateral view. Abbreviations: BA = bulbal apophysis, CA = cymbial apophysis, CO = conductor, CP = cymbial protrusion, EM = embolus, LA = laminal apophysis. <bold>A</bold> and <bold>B</bold> share the scale bar as well as <bold>C</bold> and <bold>D</bold>.</p></caption><graphic xmlns:xlink="http://www.w3.org/1999/xlink" xlink:href="zookeys-855-015-g006.jpg" position="float" orientation="portrait" xlink:type="simple" id="oo_309971.jpg"/></fig><p><bold>Female</bold> (Paratype). General features and coloration similar to male (Fig. <xref ref-type="fig" rid="F5">5D–E</xref>). Measurements: total length 2.15; carapace 0.75 long, 0.78 wide; abdomen 1.40 long, 0.93 wide. Eye sizes and interdistances: <abbrev xmlns:xlink="http://www.w3.org/1999/xlink" xlink:title="anterior lateral eye" id="ABBRID0EEQAG" xlink:type="simple">ALE</abbrev> 0.09, <abbrev xmlns:xlink="http://www.w3.org/1999/xlink" xlink:title="median eye" id="ABBRID0EIQAG" xlink:type="simple">ME</abbrev> 0.06, <abbrev xmlns:xlink="http://www.w3.org/1999/xlink" xlink:title="posterior lateral eye" id="ABBRID0EMQAG" xlink:type="simple">PLE</abbrev> 0.05; <abbrev xmlns:xlink="http://www.w3.org/1999/xlink" xlink:title="anterior lateral eye" id="ABBRID0EQQAG" xlink:type="simple">ALE</abbrev>–<abbrev xmlns:xlink="http://www.w3.org/1999/xlink" xlink:title="anterior lateral eye" id="ABBRID0EUQAG" xlink:type="simple">ALE</abbrev> 0.29, <abbrev xmlns:xlink="http://www.w3.org/1999/xlink" xlink:title="median eye" id="ABBRID0EYQAG" xlink:type="simple">ME</abbrev>–<abbrev xmlns:xlink="http://www.w3.org/1999/xlink" xlink:title="median eye" id="ABBRID0E3QAG" xlink:type="simple">ME</abbrev> 0.13, <abbrev xmlns:xlink="http://www.w3.org/1999/xlink" xlink:title="posterior lateral eye" id="ABBRID0EARAG" xlink:type="simple">PLE</abbrev>–<abbrev xmlns:xlink="http://www.w3.org/1999/xlink" xlink:title="posterior lateral eye" id="ABBRID0EERAG" xlink:type="simple">PLE</abbrev> 0.31, <abbrev xmlns:xlink="http://www.w3.org/1999/xlink" xlink:title="anterior lateral eye" id="ABBRID0EIRAG" xlink:type="simple">ALE</abbrev>–<abbrev xmlns:xlink="http://www.w3.org/1999/xlink" xlink:title="median eye" id="ABBRID0EMRAG" xlink:type="simple">ME</abbrev> 0.16, <abbrev xmlns:xlink="http://www.w3.org/1999/xlink" xlink:title="posterior lateral eye" id="ABBRID0EQRAG" xlink:type="simple">PLE</abbrev>–<abbrev xmlns:xlink="http://www.w3.org/1999/xlink" xlink:title="median eye" id="ABBRID0EURAG" xlink:type="simple">ME</abbrev> 0.18, <abbrev xmlns:xlink="http://www.w3.org/1999/xlink" xlink:title="anterior lateral eye" id="ABBRID0EYRAG" xlink:type="simple">ALE</abbrev>–<abbrev xmlns:xlink="http://www.w3.org/1999/xlink" xlink:title="posterior lateral eye" id="ABBRID0E3RAG" xlink:type="simple">PLE</abbrev> 0.14. Clypeus 0.23 high. Leg measurements: I missing, II missing, III missing, IV 6.65 (1.80, 0.25, 1.80, 1.87, 0.93). Internal genitalia: a pair of spermathecae resembling the structure of human uterus (distinct pair of lobe-shaped ducts hanging directed posteriorly, medially with a pair of vertical ducts bearing a curvy, flat duct posteriorly) (Fig. <xref ref-type="fig" rid="F5">5A</xref>).</p></tp:treatment-sec><tp:treatment-sec sec-type="distribution" id="SECID0EESAG"><title>Distribution.</title><p>Known only from the type locality (Fig. <xref ref-type="fig" rid="F9">9</xref>).</p></tp:treatment-sec><tp:treatment-sec><!--Section generated to contain objects referenced in tp:taxon-treatment.--><fig id="F8" position="float" orientation="portrait"><label>Figure 8.</label><caption><p>Cheliceral retromargin <bold>A</bold><italic><tp:taxon-name><tp:taxon-name-part taxon-name-part-type="genus" reg="Flexicrurum">Flexicrurum</tp:taxon-name-part><tp:taxon-name-part taxon-name-part-type="species" reg="wuzhishanense">wuzhishanense</tp:taxon-name-part></tp:taxon-name></italic> Li &amp; Li, sp. nov. <bold>B</bold><italic><tp:taxon-name><tp:taxon-name-part taxon-name-part-type="genus" reg="Flexicrurum">F.</tp:taxon-name-part><tp:taxon-name-part taxon-name-part-type="species" reg="yangjiao">yangjiao</tp:taxon-name-part></tp:taxon-name></italic> Li &amp; Li, sp. nov. <bold>C</bold><italic><tp:taxon-name><tp:taxon-name-part taxon-name-part-type="genus" reg="Flexicrurum">F.</tp:taxon-name-part><tp:taxon-name-part taxon-name-part-type="species" reg="qishi">qishi</tp:taxon-name-part></tp:taxon-name></italic> Li &amp; Li, sp. nov. Abbreviations: CL = cheliceral laminal, RT = retromargin teeth. <bold>A, B</bold> and <bold>C</bold> share the scale bar.</p></caption><graphic xmlns:xlink="http://www.w3.org/1999/xlink" xlink:href="zookeys-855-015-g008.jpg" position="float" orientation="portrait" xlink:type="simple" id="oo_309973.jpg"/></fig><fig id="F9" position="float" orientation="portrait"><label>Figure 9.</label><caption><p>Distribution of <italic><tp:taxon-name><tp:taxon-name-part taxon-name-part-type="genus" reg="Flexicrurum">Flexicrurum</tp:taxon-name-part></tp:taxon-name></italic> species in Hainan Island, China. 1. <italic><tp:taxon-name><tp:taxon-name-part taxon-name-part-type="genus" reg="Flexicrurum">F.</tp:taxon-name-part><tp:taxon-name-part taxon-name-part-type="species" reg="wuzhishanense">wuzhishanense</tp:taxon-name-part></tp:taxon-name></italic> Li &amp; Li, sp. nov., 2. <italic><tp:taxon-name><tp:taxon-name-part taxon-name-part-type="genus" reg="Flexicrurum">F.</tp:taxon-name-part><tp:taxon-name-part taxon-name-part-type="species" reg="yangjiao">yangjiao</tp:taxon-name-part></tp:taxon-name></italic> Li &amp; Li, sp. nov., 3. <italic><tp:taxon-name><tp:taxon-name-part taxon-name-part-type="genus" reg="Flexicrurum">F.</tp:taxon-name-part><tp:taxon-name-part taxon-name-part-type="species" reg="qishi">qishi</tp:taxon-name-part></tp:taxon-name></italic> Li &amp; Li, sp. nov., 4. <italic><tp:taxon-name><tp:taxon-name-part taxon-name-part-type="genus" reg="Flexicrurum">F.</tp:taxon-name-part><tp:taxon-name-part taxon-name-part-type="species" reg="minutum">minutum</tp:taxon-name-part></tp:taxon-name></italic> Tong &amp; Li, 2007, 5. <italic><tp:taxon-name><tp:taxon-name-part taxon-name-part-type="genus" reg="Flexicrurum">F.</tp:taxon-name-part><tp:taxon-name-part taxon-name-part-type="species" reg="flexicrurum">flexicrurum</tp:taxon-name-part></tp:taxon-name></italic> Tong &amp; Li, 2007, 6. <italic><tp:taxon-name><tp:taxon-name-part taxon-name-part-type="genus" reg="Flexicrurum">F.</tp:taxon-name-part><tp:taxon-name-part taxon-name-part-type="species" reg="longispina">longispina</tp:taxon-name-part></tp:taxon-name></italic> Tong &amp; Li, 2007.</p></caption><graphic xmlns:xlink="http://www.w3.org/1999/xlink" xlink:href="zookeys-855-015-g009.jpg" position="float" orientation="portrait" xlink:type="simple" id="oo_309974.jpg"/></fig></tp:treatment-sec></tp:taxon-treatment>
