# Supplementary material for: On the genus Flexicrurum Tong & Li, 2007 (Araneae, Psilodercidae) from Hainan Island, China
Source: Zookeys. 2019 Jun 13;855:15–30. doi: 10.3897/zookeys.855.34383 (PMC6586715; doi:10.3897/zookeys.855.34383)
Supplement: XML Treatment for Flexicrurum minutum [file zookeys.855.34383-treatment5.xml]

<!DOCTYPE tp:taxon-treatment
  PUBLIC "-//TaxonX//DTD Taxonomic Treatment Publishing DTD v0 20100105//EN" "tax-treatment-NSO.dtd">
<tp:taxon-treatment xmlns:tp="http://www.plazi.org/taxpub"><tp:treatment-meta><kwd-group><label>Taxon classification</label><kwd><named-content xmlns:xlink="http://www.w3.org/1999/xlink" content-type="kingdom">Animalia</named-content></kwd><kwd><named-content xmlns:xlink="http://www.w3.org/1999/xlink" content-type="order">Araneae</named-content></kwd><kwd><named-content xmlns:xlink="http://www.w3.org/1999/xlink" content-type="family">Ochyroceratidae</named-content></kwd></kwd-group><mixed-citation publication-type="journal"><person-group><name><surname>Chang</surname><given-names>Wan-Jin</given-names></name><name><surname>Li</surname><given-names>Fengyuan</given-names></name><name><surname>Li</surname><given-names>Shuqiang</given-names></name></person-group><article-title>On the genus <italic><tp:taxon-name><tp:taxon-name-part taxon-name-part-type="genus" reg="Flexicrurum">Flexicrurum</tp:taxon-name-part></tp:taxon-name></italic> Tong &amp; Li, 2007 (<tp:taxon-name><tp:taxon-name-part taxon-name-part-type="order">Araneae</tp:taxon-name-part></tp:taxon-name>, <tp:taxon-name><tp:taxon-name-part taxon-name-part-type="family">Psilodercidae</tp:taxon-name-part></tp:taxon-name>) from Hainan Island, China</article-title><source>Zookeys</source><day>13</day><month>6</month><year>2019</year><volume>855</volume><fpage>15</fpage><lpage>30</lpage><pub-id pub-id-type="doi">10.3897/zookeys.855.34383</pub-id></mixed-citation></tp:treatment-meta><tp:nomenclature><tp:taxon-name>
                <tp:taxon-name-part taxon-name-part-type="genus" reg="Flexicrurum">Flexicrurum</tp:taxon-name-part>
                <tp:taxon-name-part taxon-name-part-type="species" reg="minutum">minutum</tp:taxon-name-part>
              </tp:taxon-name><tp:taxon-authority>Tong &amp; Li, 2007</tp:taxon-authority><xref ref-type="fig" rid="F7">Figs 7</xref><xref ref-type="fig" rid="F9">, 9</xref><!--PageBreak --><!--PageBreak --><!--PageBreak --><tp:nomenclature-citation-list><tp:nomenclature-citation><tp:taxon-name>
                    <tp:taxon-name-part taxon-name-part-type="genus" reg="Flexicrurum">Flexicrurum</tp:taxon-name-part>
                    <tp:taxon-name-part taxon-name-part-type="species" reg="minutum">minutum</tp:taxon-name-part>
                  </tp:taxon-name><comment>Tong and Li, 2007: 65, figs 1I–L, 4A–E; Tong, 2013: 20, figs 16I–L, 35A–E</comment></tp:nomenclature-citation></tp:nomenclature-citation-list></tp:nomenclature><tp:treatment-sec sec-type="Type examined" id="SECID0EKUAG"><title>Type examined.</title><p><bold>Holotype</bold>: ♂ (<named-content xmlns:xlink="http://www.w3.org/1999/xlink" content-type="dwc:institutional_code" xlink:type="simple">IZCAS</named-content>), China, Hainan Island, Changjiang County, Bawangling National Natural Reserve, 22.III.2005.</p></tp:treatment-sec><tp:treatment-sec sec-type="material" id="SECID0EXUAG"><title>Other material.</title><p>♀ (<named-content xmlns:xlink="http://www.w3.org/1999/xlink" content-type="dwc:institutional_code" xlink:type="simple">IZCAS</named-content>), China, Hainan Island, Dongfang City, Donghe Town, Nanlang Village, foot of Mountain E-Xian, <named-content xmlns:xlink="http://www.w3.org/1999/xlink" content-type="dwc:verbatimCoordinates" xlink:type="simple"><named-content content-type="geo-json" specific-use="{&#34;type&#34;:&#34;Point&#34;,&#34;coordinates&#34;:[109.083833,19.006333]}" id="NCID0EFVAG" xlink:type="simple">19°0.3800'N, 109°5.0300'E</named-content></named-content>, 214 m, 16.XII.2014, Zhao Q. and Shao L. leg.</p></tp:treatment-sec><tp:treatment-sec sec-type="description" id="SECID0EKVAG"><title>Description.</title><p><bold>Female</bold>. Total length 2.34; carapace 0.78 long, 0.75 wide; abdomen 1.56 long, 0.87 wide. Carapace round and brown, with three longitudinal dark brown bands, the middle band is 2 times wider than the lateral bands (Fig. <xref ref-type="fig" rid="F7">7C</xref>). Fovea shallow and dark brown. Anterior part of thoracic region distinctly elevated. Eye sizes and interdistances: <abbrev xmlns:xlink="http://www.w3.org/1999/xlink" xlink:title="anterior lateral eye" id="ABBRID0EWVAG" xlink:type="simple">ALE</abbrev> 0.08, <abbrev xmlns:xlink="http://www.w3.org/1999/xlink" xlink:title="median eye" id="ABBRID0E1VAG" xlink:type="simple">ME</abbrev> 0.06, <abbrev xmlns:xlink="http://www.w3.org/1999/xlink" xlink:title="posterior lateral eye" id="ABBRID0E5VAG" xlink:type="simple">PLE</abbrev> 0.05; <abbrev xmlns:xlink="http://www.w3.org/1999/xlink" xlink:title="anterior lateral eye" id="ABBRID0ECWAG" xlink:type="simple">ALE</abbrev>–<abbrev xmlns:xlink="http://www.w3.org/1999/xlink" xlink:title="anterior lateral eye" id="ABBRID0EGWAG" xlink:type="simple">ALE</abbrev> 0.31, <abbrev xmlns:xlink="http://www.w3.org/1999/xlink" xlink:title="median eye" id="ABBRID0EKWAG" xlink:type="simple">ME</abbrev>–<abbrev xmlns:xlink="http://www.w3.org/1999/xlink" xlink:title="median eye" id="ABBRID0EOWAG" xlink:type="simple">ME</abbrev> 0.15, <abbrev xmlns:xlink="http://www.w3.org/1999/xlink" xlink:title="posterior lateral eye" id="ABBRID0ESWAG" xlink:type="simple">PLE</abbrev>–<abbrev xmlns:xlink="http://www.w3.org/1999/xlink" xlink:title="posterior lateral eye" id="ABBRID0EWWAG" xlink:type="simple">PLE</abbrev> 0.33, <abbrev xmlns:xlink="http://www.w3.org/1999/xlink" xlink:title="anterior lateral eye" id="ABBRID0E1WAG" xlink:type="simple">ALE</abbrev>–<abbrev xmlns:xlink="http://www.w3.org/1999/xlink" xlink:title="median eye" id="ABBRID0E5WAG" xlink:type="simple">ME</abbrev> 0.14, <abbrev xmlns:xlink="http://www.w3.org/1999/xlink" xlink:title="posterior lateral eye" id="ABBRID0ECXAG" xlink:type="simple">PLE</abbrev>–<abbrev xmlns:xlink="http://www.w3.org/1999/xlink" xlink:title="median eye" id="ABBRID0EGXAG" xlink:type="simple">ME</abbrev> 0.18, <abbrev xmlns:xlink="http://www.w3.org/1999/xlink" xlink:title="anterior lateral eye" id="ABBRID0EKXAG" xlink:type="simple">ALE</abbrev>–<abbrev xmlns:xlink="http://www.w3.org/1999/xlink" xlink:title="posterior lateral eye" id="ABBRID0EOXAG" xlink:type="simple">PLE</abbrev> 0.15. Chelicerae brown. Cheliceral promargin with lamina of three triangular extensions and no teeth, retromargin with two small teeth (<xref ref-type="bibr" rid="B4">Tong and Li 2007</xref>). Clypeus slanting 0.24 high, dark brown. Endites dark brown. Labium slanting and dark brown. Sternum circular with brown complex pattern delimiting a medial ovoid pale spot anteriorly. Abdomen elongated, dorsum anterior 2/3 with dark brown striated spacing delimiting a pale area medially, posterior 1/3 with horizontal dark brown striated pattern medially, ventrum with brown pattern at margin and anterior half medially pale with an ovoid epigastric area, posterior half with random irregular dark brown pattern (Fig. <xref ref-type="fig" rid="F7">7D</xref>). Legs uniformly brown; measurements: I 7.85 (2.24, 0.25, 2.40, 1.87, 1.09), II 5.76 (1.60, 0.25, 1.60, 1.56, 0.75), III 5.02 (1.75, 0.20, 1.20, 1.25, 0.62), IV 7.11 (1.87, 0.25, 2.12, 2.00, 0.87). Internal genitalia: a pair of umbrella-shaped spermathecae (a pair of vertical ducts posteriorly connected with pair of ovoid vesicle and covered by a dome anteriorly) (Fig. <xref ref-type="fig" rid="F7">7A</xref>).</p><fig id="F7" position="float" orientation="portrait"><label>Figure 7.</label><caption><p><italic><tp:taxon-name><tp:taxon-name-part taxon-name-part-type="genus" reg="Flexicrurum">Flexicrurum</tp:taxon-name-part><tp:taxon-name-part taxon-name-part-type="species" reg="minutum">minutum</tp:taxon-name-part></tp:taxon-name></italic> Tong &amp; Li, 2007, female <bold>A</bold> internal genitalia, dorsal view <bold>B</bold> female epigastric area, ventral view <bold>C</bold> female habitus, dorsal view <bold>D</bold> female habitus, ventral view. Abbreviation: SP = spermathecae. <bold>C</bold> and <bold>D</bold> share the scale bar.</p></caption><graphic xmlns:xlink="http://www.w3.org/1999/xlink" xlink:href="zookeys-855-015-g007.jpg" position="float" orientation="portrait" xlink:type="simple" id="oo_309972.jpg"/></fig><fig id="F8" position="float" orientation="portrait"><label>Figure 8.</label><caption><p>Cheliceral retromargin <bold>A</bold><italic><tp:taxon-name><tp:taxon-name-part taxon-name-part-type="genus" reg="Flexicrurum">Flexicrurum</tp:taxon-name-part><tp:taxon-name-part taxon-name-part-type="species" reg="wuzhishanense">wuzhishanense</tp:taxon-name-part></tp:taxon-name></italic> Li &amp; Li, sp. nov. <bold>B</bold><italic><tp:taxon-name><tp:taxon-name-part taxon-name-part-type="genus" reg="Flexicrurum">F.</tp:taxon-name-part><tp:taxon-name-part taxon-name-part-type="species" reg="yangjiao">yangjiao</tp:taxon-name-part></tp:taxon-name></italic> Li &amp; Li, sp. nov. <bold>C</bold><italic><tp:taxon-name><tp:taxon-name-part taxon-name-part-type="genus" reg="Flexicrurum">F.</tp:taxon-name-part><tp:taxon-name-part taxon-name-part-type="species" reg="qishi">qishi</tp:taxon-name-part></tp:taxon-name></italic> Li &amp; Li, sp. nov. Abbreviations: CL = cheliceral laminal, RT = retromargin teeth. <bold>A, B</bold> and <bold>C</bold> share the scale bar.</p></caption><graphic xmlns:xlink="http://www.w3.org/1999/xlink" xlink:href="zookeys-855-015-g008.jpg" position="float" orientation="portrait" xlink:type="simple" id="oo_309973.jpg"/></fig></tp:treatment-sec><tp:treatment-sec sec-type="distribution" id="SECID0E11AG"><title>Distribution.</title><p>Hainan Island, China (Fig. <xref ref-type="fig" rid="F9">9</xref>).</p><fig id="F9" position="float" orientation="portrait"><label>Figure 9.</label><caption><p>Distribution of <italic><tp:taxon-name><tp:taxon-name-part taxon-name-part-type="genus" reg="Flexicrurum">Flexicrurum</tp:taxon-name-part></tp:taxon-name></italic> species in Hainan Island, China. 1. <italic><tp:taxon-name><tp:taxon-name-part taxon-name-part-type="genus" reg="Flexicrurum">F.</tp:taxon-name-part><tp:taxon-name-part taxon-name-part-type="species" reg="wuzhishanense">wuzhishanense</tp:taxon-name-part></tp:taxon-name></italic> Li &amp; Li, sp. nov., 2. <italic><tp:taxon-name><tp:taxon-name-part taxon-name-part-type="genus" reg="Flexicrurum">F.</tp:taxon-name-part><tp:taxon-name-part taxon-name-part-type="species" reg="yangjiao">yangjiao</tp:taxon-name-part></tp:taxon-name></italic> Li &amp; Li, sp. nov., 3. <italic><tp:taxon-name><tp:taxon-name-part taxon-name-part-type="genus" reg="Flexicrurum">F.</tp:taxon-name-part><tp:taxon-name-part taxon-name-part-type="species" reg="qishi">qishi</tp:taxon-name-part></tp:taxon-name></italic> Li &amp; Li, sp. nov., 4. <italic><tp:taxon-name><tp:taxon-name-part taxon-name-part-type="genus" reg="Flexicrurum">F.</tp:taxon-name-part><tp:taxon-name-part taxon-name-part-type="species" reg="minutum">minutum</tp:taxon-name-part></tp:taxon-name></italic> Tong &amp; Li, 2007, 5. <italic><tp:taxon-name><tp:taxon-name-part taxon-name-part-type="genus" reg="Flexicrurum">F.</tp:taxon-name-part><tp:taxon-name-part taxon-name-part-type="species" reg="flexicrurum">flexicrurum</tp:taxon-name-part></tp:taxon-name></italic> Tong &amp; Li, 2007, 6. <italic><tp:taxon-name><tp:taxon-name-part taxon-name-part-type="genus" reg="Flexicrurum">F.</tp:taxon-name-part><tp:taxon-name-part taxon-name-part-type="species" reg="longispina">longispina</tp:taxon-name-part></tp:taxon-name></italic> Tong &amp; Li, 2007.</p></caption><graphic xmlns:xlink="http://www.w3.org/1999/xlink" xlink:href="zookeys-855-015-g009.jpg" position="float" orientation="portrait" xlink:type="simple" id="oo_309974.jpg"/></fig></tp:treatment-sec><tp:treatment-sec sec-type="remarks" id="SECID0E14AG"><title>Remarks.</title><p>The female was matched with the holotype male on the basis of proximity of its collection location to the type locality (only about 30 km away), similarities in somatic morphology with the holotype male, and from DNA barcoding data.</p><!--PageBreak --><!--PageBreak --><!--PageBreak --></tp:treatment-sec><ref-list><ref id="B4"><mixed-citation xmlns:xlink="http://www.w3.org/1999/xlink" xlink:type="simple"><person-group><name name-style="western"><surname>Tong</surname><given-names>Y</given-names></name><name name-style="western"><surname>Li</surname><given-names>S</given-names></name></person-group> (<year>2007</year>) <article-title>First records of the family <tp:taxon-name><tp:taxon-name-part taxon-name-part-type="family">Ochyroceratidae</tp:taxon-name-part></tp:taxon-name> (<tp:taxon-name><tp:taxon-name-part taxon-name-part-type="class">Arachnida</tp:taxon-name-part></tp:taxon-name>: <tp:taxon-name><tp:taxon-name-part taxon-name-part-type="order">Araneae</tp:taxon-name-part></tp:taxon-name>) from China, with descriptions of a new genus and eight new species.</article-title><source>The Raffles Bulletin of Zoology</source><volume>55</volume>: <fpage>63</fpage>–<lpage>76</lpage>.</mixed-citation></ref></ref-list></tp:taxon-treatment>
